# Supplementary material for: Cholesterol-rich lysosomes induced by respiratory syncytial virus promote viral replication by blocking autophagy flux
Source: Nat Commun. 2024 Jul 26;15:6311. doi: 10.1038/s41467-024-50711-4 (PMC11282085; doi:10.1038/s41467-024-50711-4)
Supplement: Supplementary file 4 — Source Data [file 41467_2024_50711_MOESM4_ESM.zip]

Archive with 3 entries (2 files):
- Source data/Source data.pdf
- Source data/Source data.xlsx
- Source data/
