# Supplementary material for: Cholesterol-rich lysosomes induced by respiratory syncytial virus promote viral replication by blocking autophagy flux
Source: Nat Commun. 2024 Jul 26;15:6311. doi: 10.1038/s41467-024-50711-4 (PMC11282085; doi:10.1038/s41467-024-50711-4)
Supplement: Supplementary file 4 — Source Data [file 41467_2024_50711_MOESM4_ESM.zip › Source data/Source data.xlsx]

## Sheet: Fig. 1b
		RSV protein/LAMP1																						one-way ANOVA	P value
	Mock	0	0	0	0	0	0	0	0	0	0	0	0	0	0	0	0	0	0	0	0			RSV-F vs. RSV-G	P < 0.0001
	RSV-F	0.61	0.78	0.8	0.84	0.81	0.82	0.87	0.87	0.68	0.87	0.65	0.9	0.87	0.74	0.87	0.85	0.73	0.78	0.83	0.87			RSV-F vs. RSV-N	P < 0.0001
	RSV-G	0.03	0.01	0.02	0.04	0.04	0.12	0.29	0.12	0.09	0.04	0.05	0.19	0.13	0.02	0.09	0.06	0.07	0.07	0.05	0.2
	RSV-N	0.06	0.06	0.1	0.08	0.14	0.09	0.01	0.07	0.04	0.04	0.04	0.1	0.11	0.08	0.11	0.05	0.05	0.04	0.03	0.05
	U18666A	0	0	0	0	0	0	0	0	0	0	0	0	0	0	0	0	0	0	0	0
		RSV protein/Filipin																						one-way ANOVA	P value
	Mock	0	0	0	0	0	0	0	0	0	0	0	0	0	0	0	0	0	0	0	0			RSV-F vs. RSV-G	P < 0.0001
	RSV-F	0.61	0.74	0.57	0.65	0.7	0.68	0.74	0.74	0.51	0.78	0.52	0.76	0.69	0.66	0.79	0.81	0.66	0.73	0.68	0.8			RSV-F vs. RSV-N	P < 0.0001
	RSV-G	0.03	0.01	0.01	0.02	0.01	0.14	0.36	0.1	0.07	0.03	0.04	0.16	0.16	0.09	0.1	0.08	0.1	0.05	0.1	0.19
	RSV-N	0.06	0.1	0.07	0.06	0.11	0.06	0.03	0.07	0.04	0.03	0.04	0.08	0.1	0.17	0.17	0.04	0.09	0.03	0.05	0.08
	U18666A	0	0	0	0	0	0	0	0	0	0	0	0	0	0	0	0	0	0	0	0
		Filipin/LAMP1																						one-way ANOVA	P value
	Mock	0.18	0.29	0.16	0.18	0.45	0.37	0.45	0.39	0.37	0.3	0.25	0.35	0.41	0.32	0.31	0.3	0.42	0.34	0.32	0.45			Mock vs. RSV-F	P < 0.0001
	RSV-F	0.9	0.8	0.66	0.7	0.81	0.76	0.82	0.82	0.77	0.86	0.62	0.84	0.79	0.82	0.9	0.88	0.79	0.85	0.82	0.89			RSV-F vs. RSV-G	0.9204
	RSV-G	0.92	0.91	0.84	0.81	0.82	0.74	0.79	0.75	0.76	0.93	0.93	0.86	0.8	0.73	0.84	0.77	0.86	0.75	0.72	0.93			RSV-F vs. RSV-N	0.219
	RSV-N	0.89	0.88	0.89	0.82	0.87	0.93	0.94	0.9	0.84	0.88	0.87	0.78	0.85	0.79	0.75	0.8	0.89	0.8	0.78	0.87			RSV-F vs. U18666A	P > 0.9999
	U18666A	0.77	0.8	0.78	0.8	0.85	0.77	0.79	0.75	0.77	0.76	0.87	0.82	0.86	0.88	0.81	0.86	0.74	0.77	0.78	0.83

## Sheet: Fig. 1d
		RSV protein/LAMP1																						one-way ANOVA	P value
	Mock	0	0	0	0	0	0	0	0	0	0	0	0	0	0	0	0	0	0	0	0			RSV-F vs. RSV-G	P < 0.0001
	RSV-F	0.81	0.83	0.8	0.8	0.79	0.68	0.86	0.81	0.86	0.82	0.88	0.81	0.7	0.84	0.77	0.92	0.85	0.71	0.8	0.72			RSV-F vs. RSV-N	P < 0.0001
	RSV-G	0.11	0.04	0.06	0.06	0.13	0.04	0.01	0.01	0.13	0.07	0.13	0.22	0.07	0.13	0.04	0.04	0.07	0.06	0.07	0.03
	RSV-N	0.26	0.11	0.07	0.05	0.06	0.16	0.08	0.16	0.16	0.1	0.07	0.24	0.13	0.24	0.22	0.17	0.15	0.1	0.15	0.07
	U18666A	0	0	0	0	0	0	0	0	0	0	0	0	0	0	0	0	0	0	0	0
		RSV protein/Filipin																						one-way ANOVA	P value
	Mock	0	0	0	0	0	0	0	0	0	0	0	0	0	0	0	0	0	0	0	0			RSV-F vs. RSV-G	P < 0.0001
	RSV-F	0.71	0.63	0.71	0.74	0.69	0.72	0.71	0.69	0.8	0.62	0.71	0.64	0.57	0.71	0.66	0.84	0.78	0.6	0.59	0.59			RSV-F vs. RSV-N	P < 0.0001
	RSV-G	0.16	0.02	0.02	0.03	0.2	0	0	0.03	0.13	0.04	0.09	0.22	0.22	0.12	0.05	0.02	0.31	0.04	0.03	0.03
	RSV-N	0.16	0.11	0.05	0.03	0.11	0.09	0.18	0.16	0.2	0.04	0.31	0.18	0.09	0.19	0.12	0.13	0.12	0.01	0.1	0.04
	U18666A	0	0	0	0	0	0	0	0	0	0	0	0	0	0	0	0	0	0	0	0
		Filipin/LAMP1																						one-way ANOVA	P value
	Mock	0.51	0.32	0.42	0.54	0.38	0.5	0.43	0.44	0.47	0.27	0.17	0.13	0.26	0.42	0.31	0.53	0.53	0.44	0.54	0.49			Mock vs. RSV-F	P < 0.0001
	RSV-F	0.83	0.68	0.9	0.89	0.89	0.8	0.78	0.85	0.88	0.8	0.76	0.74	0.8	0.83	0.85	0.88	0.9	0.83	0.72	0.81			RSV-F vs. RSV-G	0.6993
	RSV-G	0.75	0.79	0.71	0.86	0.76	0.91	0.85	0.85	0.83	0.75	0.88	0.76	0.7	0.88	0.76	0.69	0.72	0.77	0.75	0.84			RSV-F vs. RSV-N	0.9999
	RSV-N	0.84	0.89	0.85	0.79	0.79	0.82	0.92	0.85	0.76	0.88	0.72	0.84	0.77	0.87	0.8	0.8	0.78	0.81	0.78	0.79			RSV-F vs. U18666A	0.9654
	U18666A	0.73	0.81	0.82	0.81	0.78	0.81	0.75	0.83	0.74	0.9	0.85	0.77	0.74	0.83	0.81	0.86	0.84	0.79	0.79	0.85

## Sheet: Fig. 1f
		RSV protein/LAMP1																						one-way ANOVA	P value
	Mock	0	0	0	0	0	0	0	0	0	0	0	0	0	0	0	0	0	0	0	0			RSV-F vs. RSV-G	P < 0.0001
	RSV-F	0.88	0.8	0.79	0.81	0.82	0.72	0.59	0.71	0.69	0.71	0.69	0.86	0.64	0.79	0.53	0.62	0.81	0.71	0.73	0.57			RSV-F vs. RSV-N	P < 0.0001
	RSV-G	0.28	0.37	0.27	0.27	0.01	0.18	0.18	0.07	0.38	0.1	0.13	0.04	0.09	0.09	0.12	0.06	0.35	0.12	0.38	0.31
	RSV-N	0.19	0.06	0.18	0.23	0.14	0.04	0.01	0.01	0.07	0.08	0.02	0.04	0.05	0.05	0.08	0.02	0.07	0.26	0.07	0.19
	U18666A	0	0	0	0	0	0	0	0	0	0	0	0	0	0	0	0	0	0	0	0
		RSV protein/Filipin																						one-way ANOVA	P value
	Mock	0	0	0	0	0	0	0	0	0	0	0	0	0	0	0	0	0	0	0	0			RSV-F vs. RSV-G	P < 0.0001
	RSV-F	0.82	0.74	0.67	0.69	0.6	0.57	0.48	0.54	0.46	0.51	0.44	0.74	0.44	0.65	0.45	0.53	0.73	0.5	0.6	0.4			RSV-F vs. RSV-N	P < 0.0001
	RSV-G	0.16	0.27	0.23	0.23	0.01	0.1	0.02	0.04	0.31	0.24	0.25	0.06	0.06	0.1	0.14	0.09	0.38	0.12	0.32	0.29
	RSV-N	0.17	0.04	0.18	0.33	0.16	0.03	0.03	0.02	0.03	0.12	0.02	0.04	0.08	0.02	0.1	0.04	0.07	0.24	0.06	0.2
	U18666A	0	0	0	0	0	0	0	0	0	0	0	0	0	0	0	0	0	0	0	0
		Filipin/LAMP1																						one-way ANOVA	P value
	Mock	0.73	0.69	0.63	0.72	0.74	0.09	0.05	0.13	0.01	0.05	0.06	0	0.39	0.36	0.49	0.11	0.35	0.66	0.38	0.36			Mock vs. RSV-F	P < 0.0001
	RSV-F	0.9	0.91	0.84	0.82	0.72	0.78	0.78	0.77	0.67	0.72	0.71	0.89	0.66	0.86	0.85	0.86	0.9	0.72	0.85	0.73			RSV-F vs. RSV-G	P > 0.9999
	RSV-G	0.72	0.8	0.75	0.65	0.82	0.7	0.68	0.81	0.81	0.79	0.89	0.78	0.77	0.88	0.88	0.88	0.87	0.9	0.83	0.84			RSV-F vs. RSV-N	0.9855
	RSV-N	0.89	0.87	0.78	0.69	0.78	0.9	0.82	0.91	0.87	0.89	0.85	0.7	0.73	0.68	0.89	0.77	0.88	0.88	0.82	0.79			RSV-F vs. U18666A	0.5702
	U18666A	0.85	0.9	0.86	0.84	0.82	0.85	0.93	0.92	0.84	0.87	0.87	0.84	0.74	0.94	0.9	0.94	0.85	0.85	0.83	0.8

## Sheet: Fig. 1h
	Mock	0.874054	0.90164	0.917343			one-way ANOVA	P value
	1 h	0.768816	0.780008	1.01132			Mock vs. 1 h	0.9944
	2 h	1.95461	1.97243	2.00449			Mock vs. 2 h	P < 0.0001
	6 h	2.50384	2.45201	2.41096			Mock vs. 6 h	P < 0.0001
	12 h	2.11976	2.01842	2.1569			Mock vs. 12 h	P < 0.0001
	24 h	3.05544	2.76967	2.84666			Mock vs. 24 h	P < 0.0001
	48 h	2.86794	2.93415	2.83643			Mock vs. 48 h	P < 0.0001

## Sheet: Fig. 2b
	Mock	101.244	98.6786	100.077			one-way ANOVA	P value
	RSV	38.1435	38.6097	38.0182			Mock vs. RSV	P < 0.0001
	Orlistat	35.5543	35.5387	35.7619			Mock vs. Orlistat	P < 0.0001

## Sheet: Fig. 2c
		12 h				24 h					Student’s t-test	P value
	Mock	0.945596	0.914508	1.1399		1.04384	1.12465	1.10909			Mock vs. RSV (12 h)	0.63132
	RSV	1.06027	1.07365	0.984091		1.97808	1.61473	1.81364			Mock vs. RSV (24 h)	0.00276919

## Sheet: Fig. 2e
		12 h				24 h					Student’s t-test	P value
	Mock	0.649589	0.922758	0.634072		1.1764	0.868843	1.04611			Mock vs. RSV (12 h)	0.0546724
	RSV	0.928397	1.0447	1.15244		1.10958	1.03209	1.49921			Mock vs. RSV (24 h)	0.341398

## Sheet: Fig. 3b
	Mock	1.84399	1.11117	0.635207			one-way ANOVA	P value
	1 h	1.97226	0.910744	0.135252			Mock vs. 1 h	0.9989
	2 h	1.51392	1.62131	0.691418			Mock vs. 2 h	P > 0.9999
	6 h	1.83664	1.17406	1.35427			Mock vs. 6 h	0.9942
	12 h	1.50448	1.11619	1.18322			Mock vs. 12 h	P > 0.9999
	24 h	0.610572	0.225852	0.0111135			Mock vs. 24 h	0.3301
	48 h	0.0185103	0.00844335	0.00749085			Mock vs. 48 h	0.1183

## Sheet: Fig. 3c
	Mock	0.233396	0.0808415	0.154477			one-way ANOVA	P value
	1 h	0.310881	0.270898	0.349796			Mock vs. 1 h	0.9679
	2 h	0.37966	0.597866	0.473459			Mock vs. 2 h	0.5142
	6 h	0.911187	1.10563	0.880732			Mock vs. 6 h	0.005
	12 h	1.14794	1.03938	1.44157			Mock vs. 12 h	0.0004
	24 h	1.52905	0.819922	1.15879			Mock vs. 24 h	0.0006
	48 h	1.51876	0.947393	0.938836			Mock vs. 48 h	0.0009

## Sheet: Fig. 3d
	0 h	Mock	0.944299	4.09196	0.661009	1.33776	4.03143	2.43944			Student’s t-test	P value
		RSV	5.66579	1.32202	1.80275	5.31168	1.41645	1.29841			Mock vs. RSV (0 h)	0.613046
	6 h	Mock	0.916525	1.41645	0.944299	1.25906	0.708224	0.755439			Mock vs. RSV (6 h)	0.00117178
		RSV	3.80204	1.34563	4.60346	6.13794	5.22996	3.40997			Mock vs. RSV (12 h)	0.00872664
	12 h	Mock	2.91159	6.37402	2.12467	4.95757	1.63436	3.11619			Mock vs. RSV (24 h)	0.000735195
		RSV	8.40426	7.76604	6.10843	4.99129	5.24086	6.58232			Mock vs. RSV (48 h)	0.000903027
	24 h	Mock	1.77056	4.56411	4.4264	0.666564	6.47519	1.41645
		RSV	10.1388	8.59986	13.8729	11.5283	6.07049	9.91514
	48 h	Mock	3.86304	2.982	4.36738	3.14766	2.03614	5.33892
		RSV	8.70597	14.0402	7.87899	6.67754	7.45321	10.5873

[truncated: 47 more sheets: Fig. 3f, Fig. 3g, Fig. 3i, Fig. 3j, Fig. 3k, Fig. 3l, Fig. 4c, Fig. 4f, Fig. 5c, Fig. 5e, Fig. 5g, Fig. 5i, Fig. 5k, Fig. 5m, Fig. 5o, Fig. 6a, Fig. 6c, Fig. 6e, Fig. 6g, Fig. 6i …]
